# Supplementary material for: Comprehensive Metabolic Profiling of MYC-Amplified Medulloblastoma Tumors Reveals Key Dependencies on Amino Acid, Tricarboxylic Acid and Hexosamine Pathways
Source: Cancers (Basel). 2022 Mar 3;14(5):1311. doi: 10.3390/cancers14051311 (PMC8909278; doi:10.3390/cancers14051311)
Supplement: Supplementary file 1 [file cancers-14-01311-s001.zip]

Archive with 1 entries (1 files):
- cancers-1596427-Supplementary.pdf
